# Supplementary material for: Exploring Predictive Risk Factors for Myocardial Injury in Children Treated with Anthracyclines: A Pilot Study
Source: Cardiovasc Toxicol. 2025 Oct 17;25(12):1861–80. doi: 10.1007/s12012-025-10065-9 (PMC13287150; doi:10.1007/s12012-025-10065-9)
Supplement: Supplementary file 2 — Supplementary file2 (XLSX 18 KB) [file 12012_2025_10065_MOESM2_ESM.xlsx]

## Sheet: S1 Table 
Article title: Exploring Predictive Risk Factors for Cardiotoxicity in Children Treated with Anthracyclines: A Pilot Study
Journal name: Cardiovascular Toxicology
Author names: Taewon Lee, David Douglass, Kimo Stine, Bounleut Phanavanh, Nysia George, Vikrant Vijay, James C. Fuscoe, Varsha G. Desai
Corresponding Author: Varsha G. Desai, Ph.D.
Affiliation: Division of Systems Biology, National Center for Toxicological Research, U.S. Food and Drug Administration, Jefferson, Arkansas, USA. (Affiliation at the time the study was conducted)
Present e-mail address: varsha.desai@mitwpu.edu.in
Supplementary Table S1: The process to achieve the final refined model
Potential input variables	30-variable model	18-variable model	13-variable model	4-variable model (Final)
Sex	Ο	Ο	Ο	Ο
Age at diagnosis	Ο	Ο	Ο	Ο
Race
Blood type
Type of malignancy
NT-pro BNP	Ο	Ο	Ο
hs-cTnT	Ο	Ο	Ο
Body Surface Area (m2)	Ο	Ο	Ο
Body Mass Index (kg/m2)	Ο	Ο	Ο
Recommended anthracycline daily dose (mg/m2)	Ο
Total anthracycline dose (mg) at the input time point	Ο	Ο	Ο
Number of days of anthracycline treatment between input and output time points	Ο
Anthracycline regimen at the input time point	Ο
Anthracycline regimen until the input time point	Ο	Ο
Total cumulative anthracycline dose (mg/m2)	Ο	Ο	Ο
Number of days between input and output time points	Ο
Number of days since the last anthracycline dose	Ο	Ο	Ο
Number of days since the first anthracycline dose	Ο	Ο	Ο	Ο
Recommended VCR daily dose (mg/m2)	Ο	Ο
Total VCR dose (mg) at the input time point	Ο	Ο	Ο
Number of days of VCR treatment between input and output time points	Ο	Ο
Recommended CPM daily dose (mg/m2)	Ο	Ο
Number of days of CPM treatment between input and output time points	Ο
Total CPM dose (mg) at the input time point	Ο	Ο	Ο	Ο
Recommended CDDP daily dose (mg/m2)	Ο	Ο
Total CDDP dose (mg) at the input time point	Ο	Ο	Ο
Number of days of CDDP treatment between input and output time points	Ο
Recommended ATRA daily dose (mg/m2)	Ο
Total ATRA dose (mg) at the input time point	Ο
Number of days of ATRA treatment between input and output time points	Ο
Recommended ATO daily dose (mg/kg)	Ο
Total ATO dose (mg) at the input time point	Ο
Number of days of ATO treatment between input and output time points	Ο
The ‘O’ symbol indicates the variables selected during the refinement process, from an initial set of 33 variables to the final four key variables used for model development.
